# Supplementary material for: Investigation of SLA4A3 as a candidate gene for human retinal disease
Source: J Negat Results Biomed. 2016 May 23;15:11. doi: 10.1186/s12952-016-0054-z (PMC4876561; doi:10.1186/s12952-016-0054-z)
Supplement: Additional file 3: — All sequence variants identified. Description of all sequence variants identified, including genomic location, nucleotide and amino acid change, predicted effect of splice sites, and SNP identifier. (XLSX 20 kb) [file 12952_2016_54_MOESM3_ESM.xlsx]

## Sheet: Sequence variants
Additional File 3: All sequence variants identified
				Alleles				SNP Effect						Cardiac Isoform		Reference SNP ID	RP Panel (n=200)				ExAC Database
SNP ID	Intron or Exon	Genomic Position	Exon	Allele1	Allele2	Reference	Ancestral	Comments	Nucleotide change	Residue	Alt Residues	Codon change	Codon change	Coding nucleotide	Codon change		Hom	Het	WT	Allele frequency	Hom	Het	WT	Total	Allele frequency
1	Exon	220494940	6	C	T	C	C	No change in splice sites	C758T	TCG	TTG	S->L	S253L			rs36068948	0	1	199	0.0025	1	146	56529	56676	0.001306
2	Exon	220505656	22	G	A	G		Possible introduction of 5' splice site	G3674A	CGG	CAG	R->Q	R1225Q	2999	R1000Q	rs150952379	0	1	199	0.0025	1	93	60093	60187	0.0007892
3	Exon	220502903	18	G	A	G		Acceptor site prediction lost (0.45-0)	G2865A	GGG	GGA	G	G955G			rs387907534	0	1	199	0.0025	0	8	46193	46201	8.658e-05
4	5'UTR	220492292	1	G	A	G		No change in splice sites									0	1	199	0.0025
5	5'UTR	220492319	1	G	A	G		No change in splice sites									0	2	198	0.005
6	5'UTR	220492407	1	G	C	G		No change in splice sites									0	1	199	0.0025
7	Intron	220492596		A	G	A	A	No change in splice sites								rs71352188	0	1	199	0.0025
8	Exon	220493236	3	C	T	C	C	No change in splice sites	C161T	CCC	CTC	P->L	P54L			rs73072582	0	4	196	0.01	6	381	58428	58815	0.003341
9	Intron	220493323		G	A	G	G	No change in splice sites								rs73072583	0	5	195	0.0125	68	1328	54830	56226	0.01302
10	Intron	220493373		C	G	C		No change in splice sites								rs745961255	0	1	199	0.0025
11	Intron	220493386		T	A	T	T	No change in splice sites								rs62181348	0	10	190	0.025
12	Intron	220493861		C	T	C	C	Change in score of splice-site prediction (0.52-0.56)								rs41272705	0	1	199	0.0025	1	327	51391	51719	0.003181
13	Exon	220493974	4	A	G	A		No change in splice sites	A326G	AAG	AGG	K->R	K109R			rs145153343	0	1	199	0.0025	0	106	58160	58266	0.0009096
14	Exon	220494118	4	A	C	A	C	No change in splice sites	A470C	CCC	CAC	P->H	H157P			rs597306	1	3	198	0.0125	52563	1553	101	54217	0.9838
15	5'UTR?	220495885	C1	C	T	C		No change in splice sites								rs528356941	0	1	199	0.0025
16	Intron	220496636		C	T	C		No change in splice sites									0	12	188	0.03
17	Intron	220496679		C	A	C		Change in score of splice-site prediction (1.00-0.99)									0	1	199	0.0025
18	Intron	220496889		C	T	C		No change in splice sites								rs374683842	0	2	198	0.005	0	14	56839	56853	0.0001231
19	Intron	220496952		C	T	C		No change in splice sites								rs141079270	0	8	192	0.02	3	1013	58344	59360	0.008583
20	Intron	220496974		C	T	C	C	Change in score of splice-site prediction (0.91-0.93)								rs182991533	0	11	189	0.0275	70	2016	57547	59633	0.01808
21	Exon	220497040	8	G	A	G	G	No change in splice sites	G1098A	CGG	CGA	R	R366R			rs41272707	0	4	196	0.01	14	1605	58365	59984	0.01361
22	Intron	220497189		G	T	G		No change in splice sites									0	1	199	0.0025
23	Intron	220497219		G	A	G		No change in splice sites								rs144610895	0	5	195	0.0125
24	Exon	220497702	9	C	T	C	C	No change in splice sites	C1329T	AGC	AGT	S	S443S			rs35138558	0	3	197	0.0075	2	389	59911	60302	0.003259
25	Intron	220497873		A	G	A	A	No change in splice sites								rs114253543	0	1	199	0.0025
26	Intron	220498245		C	T	C	C	No change in splice sites								rs56140088	0	2	198	0.005
27	Exon	220499233	12	G	A	G		No change in splice sites	G1734A	CCG	CCA	P	P578P			rs138294583	0	2	198	0.005	3	126	60563	60692	0.001087
28	Exon	220499287	12	C	T	C		No change in splice sites	C1788T	CAC	CAT	H	H596H			rs144951762	0	1	199	0.0025	0	46	60520	60566	0.0003798
29	Intron	220499355		C	T	C	C	Change in score of splice-site prediction (0.82-0.91)								rs115463363	0	2	198	0.005	20	498	53780	54298	0.004954
30	Intron	220500321		C	G	C	C	No change in splice sites								rs2305055	15	67	148	0.2425
31	Intron	220500322		C	A	C		No change in splice sites								rs143511057	0	1	199	0.0025
32	Exon	220500423	14	A	G	A	G	No change in splice sites	A2082G	GAA	GAG	E	E694E			rs589767	0	2	198	0.005	50273	1408	91	51772	0.9846
33	Exon	220500426	14	A	G	A	G	No change in splice sites	A2085G	GCA	GCG	A	A695A			rs639214	1	13	188	0.0375	49167	3110	360	52637	0.9636
34	Intron	220500637		C	T	C	T	No change in splice sites								rs111889977	0	2	198	0.005	2	90	10743	10835	0.004338
35	Exon	220501055	15	C	T	C	C	No change in splice sites	C2304T	TCC	TCT	S	S768S			rs111434009	0	2	198	0.005	6	234	60425	60665	0.002028
36	Exon	220501082	15	C	T	C	C	No change in splice sites	C2331T	CTC	CTT	L	L777L			rs61729099	0	2	198	0.005	33	785	59825	60643	0.007016
37	Intron	220502291		A	G	A		No change in splice sites								rs139067538	0	1	199	0.0025	1	186	54243	54430	0.001727
38	Exon	220502366	17	G	C	G	G	No change in splice sites	G2680C	GAT	CAT	D->H	D894H	2005	D669H	rs61729101	0	6	194	0.015	10	1122	58995	60127	0.009497
39	Exon	220502367	17	A	C	A	A	No change in splice sites	A2681C	GAT	GCT	D->A	D894A	2006	D669A	rs635311	107	71	236	0.7125	33951	22205	4386	60542	0.7442
40	Exon	220502407	17	C	T	C	C	No change in splice sites	C2721T	ACC	ACT	T	T907T			rs61729100	0	2	198	0.005	3	243	60331	60577	0.002055
41	Intron	220502537		C	T	C		Change in score of splice-site prediction (0.97-0.89)								rs201336155	0	1	199	0.0025	0	53	60173	60226	0.00044
42	Intron	220502767		C	T	C		No change in splice sites									0	1	199	0.0025
43	Exon	220502900	18	C	A	C	C	Change in score of splice-site prediction (0.45-0.52)	C2862A	ATC	ATA	I	I954I			rs34173245	0	1	199	0.0025	0	122	44996	45118	0.001352
44	Exon	220502900	18	C	T	C		Change in score of splice-site prediction (0.45-0.54)	C2862T	ATC	ATT	I	I954I			rs34173245	0	1	199	0.0025	0	4	45114	45118	4.433e-05
45	Exon	220505265	21	T	C	T	T	No change in splice sites	T3472C	TTG	CTG	L	L1158L			rs684428	126	53	273	0.7625	39076	18296	3320	60692	0.7946
46	Intron	220505348		G	A	G	G	No change in splice sites								rs200623180	0	1	199	0.0025	0	151	59405	59556	0.001268
47	Intron	220505456		G	A	G		No change in splice sites									0	1	199	0.0025
48	Exon	220505616	22	C	T	C		No change in splice sites	C3634T	CTG	TTG	L	L1212L			rs201546753	0	2	198	0.005	4	207	60245	60456	0.001778
49	3'UTR	220506522	23	G	A	G	G	No change in splice sites								rs2305054	14	53	161	0.2025
50	3'UTR	220506550	23	C	T	C		No change in splice sites								rs1802583	0	1	199	0.0025
